# Supplementary material for: A profile of circulating vascular progenitor cells in human neovascular age-related macular degeneration
Source: PLoS One. 2020 Feb 27;15(2):e0229504. doi: 10.1371/journal.pone.0229504 (PMC7046286; doi:10.1371/journal.pone.0229504)
Supplement: S1 Data — (XLSX) [file pone.0229504.s004.xlsx]

## Sheet: Sheet1
	Refractory subjects						Non-Refractory subjects
	Subject	PBMC/ml	CD34+ isolation number	CD34 Percentage			Subject	PBMC/ml	CD34+ isolation number	CD34 Percentage
	VPrC01	2000000	140000	0.2			VPrC04	4562500	340000	0.232877
	VPrC02	2437500	260000	0.333333			VPrC06	5500000	160000	0.0909091
	VPrC03	2750000	280000	0.318182			VPrC09	4312500	420000	0.304348
	VPrC05	37500		0			VPrC10	1562500	160000	0.32
	VPrC07	2500000	180000	0.225			VPrC11	2187500	140000	0.2
	VPrC08	2000000	280000	0.4375			VPrC15	4.11429e+06	220000	0.152778
	VPrC12	4250000	520000	0.382353			VPrC17	1812500	60000	0.103448
	VPrC13	2.33333e+06	60000	0.171429			VPrC18	2312500	80000	0.108108
	VPrC14	3250000	200000	0.192308			VPrC20	4562500	100000	0.0684932
	VPrC16	2375000	120000	0.157895			VPrC21	506250	40000	0.246914
	VPrC19	850000	60000	0.220588			VPrC22	2687500	380000	0.44186
	VPrC24	1812500	80000	0.137931			VPrC23	2937500	300000	0.319149
	VPrC25	1031250	180000	0.545455			VPrC28	4687500	360000	0.24
	VPrC26	3375000	720000	0.666667			VPrC29	1687500	80000	0.148148
	VPrC27	4250000	420000	0.308824			VPrC30	2562500	200000	0.243902
	VPrC32	1.22667e+06	140000	0.380435			VPrC31	1243750	120000	0.301508
	VPrC33	3375000	400000	0.37037			VPrC34	3562500	260000	0.22807
	VPrC35	3062500	200000	0.204082			VPrC36	1075000	120000	0.348837
	VPrC39	843750	120000	0.444444			VPrC37	3500000	420000	0.375
	VPrC40	1000000	160000	0.5			VPrC38	1375000	160000	0.363636
	VPrC53	2187500	280000	0.4			VPrC41	5812500	860000	0.462366
	VPrC54	1910000	140000	0.366492			VPrC42	2875000	500000	0.543478
	VPrC58	387500	40000	0.322581			VPrC43	1250000	100000	0.333333
	VPrC61	937500	240000	0.8			VPrC44	1.25833e+06	60000	0.198675
	VPrC65	3062500	260000	0.265306			VPrC45	1750000	360000	0.642857
	VPrC69	2250000	440000	0.611111			VPrC46	1156250	100000	0.27027
	VPrC75	1750000	200000	0.357143			VPrC47	2250000	500000	0.694444
	VPrC78	2125000	120000	0.176471			VPrC48	2875000	480000	0.521739
	VPrC84	1562500	300000	0.6			VPrC49	3125000	220000	0.22
	VPrC85	1937500	360000	0.580645			VPrC50	175000		0
	VPrC86	1375000	40000	0.0909091			VPrC51	2437500	500000	0.641026
	VPrC90	750000	100000	0.416667			VPrC52	4000000	420000	0.42
	VPrC91	1312500	160000	0.380952			VPrC55	1812500	140000	0.241379
	VPrC92	3500000	300000	0.267857			VPrC56	1562500	180000	0.36
	VPrC93	2375000	280000	0.368421			VPrC57	3250000	500000	0.480769
	VPrC96	2625000	1240000	1.47619			VPrC59	1193750	260000	0.680628
	VPrC97	2.13333e+06	120000	0.375			VPrC60	712500	100000	0.438596
	VPrC98	2625000	180000	0.428571			VPrC62	1875000	140000	0.233333
	VPrC106	1750000	200000	0.714286			VPrC63	1020000	20000	0.196078
	VPrC107	837500	140000	1.04478			VPrC64	1312500	360000	0.857143
	VPrC108	2450000	220000	0.561224			VPrC66	2750000	200000	0.227273
	VPrC109	3250000	260000	0.5			VPrC67	1812500	180000	0.310345
							VPrC68	1.41333e+06	160000	0.754717
							VPrC70	2125000	200000	0.294118
							VPrC71	3307500	1120000	1.0582
							VPrC72	2812500	420000	0.466667
							VPrC73	612500	40000	0.204082
							VPrC74	296875	20000	0.210526
							VPrC76	850000	120000	0.441176
							VPrC77	1181250	280000	0.740741
							VPrC79	912500	160000	0.547945
							VPrC80	2312500	380000	0.513514
							VPrC81	4562500	440000	0.30137
							VPrC82	5250000	1100000	0.654762
							VPrC83	1625000	300000	0.576923
							VPrC87	2562500	600000	0.731707
							VPrC88	453333	80000	0.588235
							VPrC89	1025000	80000	0.243902
							VPrC94	#VALUE!		#DIV/0!
							VPrC95	2.26667e+06	220000	0.323529
