# Supplementary material for: A profile of circulating vascular progenitor cells in human neovascular age-related macular degeneration
Source: PLoS One. 2020 Feb 27;15(2):e0229504. doi: 10.1371/journal.pone.0229504 (PMC7046286; doi:10.1371/journal.pone.0229504)
Supplement: S2 Data — (XLSX) [file pone.0229504.s005.xlsx]

## Sheet: Sheet1
	Refractory Subjects				Non-Refractory Subjects
	Subject	Expansion factor			Subject	Expansion factor
	VPrC01	33.5714			VPrC04	5.51471
	VPrC02	3.84615			VPrC06	15.5625
	VPrC03	5			VPrC09	6.20238
	VPrC05	#DIV/0!			VPrC10	64.6875
	VPrC07	9.16667			VPrC11	34.5
	VPrC08	23.2143			VPrC15	8
	VPrC12	4.70769			VPrC17	86.6667
	VPrC13	32			VPrC18	24.05
	VPrC14	27.8			VPrC20	7.5
	VPrC16	46.2			VPrC21	10.85
	VPrC19	8.5			VPrC22	9.49895
	VPrC24	21			VPrC23	5.5
	VPrC25	6.48148			VPrC28	12.4769
	VPrC26	0.812121			VPrC29	15.675
	VPrC27	15.0204			VPrC30	11.4333
	VPrC32	25.7143			VPrC31	28.0125
	VPrC33	10.7829			VPrC34	12.7981
	VPrC35	26.6667			VPrC36	9.75
	VPrC39	13.3			VPrC37	4.42993
	VPrC40	5.775			VPrC38	20.1
	VPrC53	8.56286			VPrC41	1.96678
	VPrC54	18.6			VPrC42	3.29829
	VPrC58	12.6			VPrC43	42
	VPrC61	11.25			VPrC44	17.4
	VPrC65	1.92308			VPrC45	14.96
	VPrC69	9.81818			VPrC46	23.8
	VPrC75	9.93			VPrC47	7.81714
	VPrC78	23.4375			VPrC48	6.06
	VPrC84	6.4			VPrC49	7.63636
	VPrC85	10.4			VPrC50	#VALUE!
	VPrC86	16			VPrC51	16.8
	VPrC90	21			VPrC52	1.12
	VPrC91	12.0938			VPrC55	92.5714
	VPrC92	10.08			VPrC56	33.1852
	VPrC93	7.92411			VPrC57	8.55771
	VPrC96	5.71429			VPrC59	6.73077
	VPrC97	10.875			VPrC60	18.6
	VPrC98	3.55556			VPrC62	22.2
	VPrC106	13.2			VPrC63	4.8
	VPrC107	5.30357			VPrC64	7.73333
	VPrC108	2.0606			VPrC66	15
	VPrC109	10.6971			VPrC67	10.4444
					VPrC68	4.95
					VPrC70	7.6
					VPrC71	2.48571
					VPrC72	5.04762
					VPrC73	19.8
					VPrC74	53
					VPrC76	38.5
					VPrC77	4.64286
					VPrC79	9
					VPrC80	6.47368
					VPrC81	6.45455
					VPrC82	1.17818
					VPrC83	15.2
					VPrC87	4.41667
					VPrC88	6.25
					VPrC89	9.75
					VPrC94	#DIV/0!
					VPrC95	7.04545
