# Supplementary material for: A profile of circulating vascular progenitor cells in human neovascular age-related macular degeneration
Source: PLoS One. 2020 Feb 27;15(2):e0229504. doi: 10.1371/journal.pone.0229504 (PMC7046286; doi:10.1371/journal.pone.0229504)
Supplement: S3 Data — (XLSX) [file pone.0229504.s006.xlsx]

## Sheet: Sheet1
	Refractory subjects (Ct vs 18S)				Non-Refractory subjects (Ct vs 18S)					VWF	NG2	COL1A1
	VWF Ct Values	NG2 Ct values	COL1A1 Ct values		VWF Ct Values	NG2 Ct values	COL1A1 Ct values			Expression in E vs P	Expression in P vs E	Expression in P vs E
	19.332	23.714	23.078		21.278	23.171	26.109
	17.218	18.241	17.454		20.363	22.712	9.447			1.865	2.1	3.927
	15.934	17.554	20.072		10.187	9.347	18.269			8.491	1.765	5.435
	15.958	18.986	19.433		8.812	17.47	17.605			1.414	1.52	128.405
	22.438	15.947	15.7		16.802	17.973	16.262			0.301	10.054	63.493
		12.65	8.592		22.06	17.588	16.184			0.351	4.798	42.151
					22.138	16.696	16.512			1.451	28.026	240.608
					4.961	14.943	14.657			1.712	5.679	155.446
					6.359	14.878	18.198			2.022	8.201	616.939
					8.456	16.167	16.746			2.149	8.189	138.042
						16.608				0.107	12.979	660.347
										0.083	8.254	1.557
										0.025	223.777	15.749
										0.114	87.61	492.201
										4.692	41.402	17.956
										12453.1		0.877
										10744
										0.011
										2071.94
									Avg	1405.21	31.7396	172.209
									St Dev	3751.57	59.9261	229.615
