# Supplementary material for: A profile of circulating vascular progenitor cells in human neovascular age-related macular degeneration
Source: PLoS One. 2020 Feb 27;15(2):e0229504. doi: 10.1371/journal.pone.0229504 (PMC7046286; doi:10.1371/journal.pone.0229504)
Supplement: S4 Data — (XLSX) [file pone.0229504.s007.xlsx]

## Sheet: Sheet1
			PBMC/ml			CD34+ percentage
	Subject	Months between draws	1st blood draw	2nd blood draw	Difference	1st blood draw	2nd blood draw	Difference
	VPrC01	3	2000000	1812500	-187500	0.2	0.37931	0.17931
	VPrC02	8	2437500	2500000	62500	0.333333	0.575	0.241667
	VPrC03	1	2750000	3062500	312500	0.318182	0.408163	0.0899814
	VPrC04	2	4562500	3750000	-812500	0.232877	0.6	0.367123
	VPrC05	8	37500	1087500	1050000	0	0.45977	0.45977
	VPrC06	3	5500000	4875000	-625000	0.0909091	0.0769231	-0.013986
	VPrC07	3	2500000	1875000	-625000	0.225	0.266667	0.0416667
	VPrC08	11	2000000	768750	-1231250	0.4375	0.406504	-0.0309959
	VPrC09	5	4312500	2437500	-1875000	0.304348	0.282051	-0.0222965
	VPrC10	12	1562500	3000000	1437500	0.32	0.541667	0.221667
	VPrC11	2	2187500	2250000	62500	0.2	0.111111	-0.0888889
	VPrC12	12	4250000	1.83333e+06	-2.41667e+06	0.382353	0.454545	0.0721925
	VPrC13	5	2.33333e+06	3437500	1.10417e+06	0.171429	0.363636	0.192208
	VPrC14	5	3250000	2062500	-1187500	0.192308	0.212121	0.0198135
	VPrC15	11	4.11429e+06	5000000	885714	0.152778	0.3875	0.234722
	VPrC16	1	2375000	2750000	375000	0.157895	0.386364	0.228469
	VPrC17	8	1812500	2125000	312500	0.103448	0.235294	0.131846
	VPrC18	2	2312500	1112500	-1200000	0.108108	0.224719	0.116611
	VPrC19	4	850000	1500000	650000	0.220588	0.666667	0.446078
	VPrC20	11	4562500	6562500	2000000	0.0684932	0.295238	0.226745
	VPrC21	6	506250	393750	-112500	0.246914	0.47619	0.229277
	VPrC22	12	2687500	2187500	-500000	0.44186	0.171429	-0.270432
	VPrC23	11	2937500	1100000	-1837500	0.319149	0.227273	-0.0918762
	VPrC24	3	1812500	1875000	62500	0.137931	0.166667	0.0287356
	VPrC25	9	1031250	2875000	1843750	0.545455	0.804348	0.258893
	VPrC26	2	3375000	2812500	-562500	0.666667	1.28889	0.622222
	VPrC27	6	4250000	3687500	-562500	0.308824	0.559322	0.250499
	VPrC28		4687500	N/A	N/A	0.24	N/A	N/A
	VPrC29		1687500	N/A	N/A	0.148148	N/A	N/A
	VPrC30	6	2562500	1687500	-875000	0.243902	0.444444	0.200542
	VPrC31	7	1243750	1231250	-12500	0.301508	0.152284	-0.149223
	VPrC32	5	1.22667e+06	1312500	85833.3	0.380435	0.428571	0.0481366
	VPrC33	6	3375000	3000000	-375000	0.37037	0.166667	-0.203704
	VPrC34	6	3562500	3625000	62500	0.22807	0.224138	-0.00393224
	VPrC35	4	3062500	3562500	500000	0.204082	0.684211	0.480129
	VPrC36	6	1075000	1812500	737500	0.348837	0.241379	-0.107458
	VPrC37		3500000	N/A	N/A	0.375	N/A	N/A
	VPrC38	7	1375000	4625000	3250000	0.363636	0.202703	-0.160934
	VPrC39	3	843750	1243750	400000	0.444444	0.201005	-0.243439
	VPrC40	8	1000000	1312500	312500	0.5	0.285714	-0.214286
	VPrC41	12	5812500	3375000	-2437500	0.462366	0.722222	0.259857
	VPrC42	10	2875000	843750	-2031250	0.543478	0.814815	0.271337
	VPrC43	10	1250000	353125	-896875	0.333333	0.707965	0.374631
	VPrC44	9	1.25833e+06	1437500	179167	0.198675	0.347826	0.149151
	VPrC45	8	1750000	1812500	62500	0.642857	0.413793	-0.229064
	VPrC46	7	1156250	1437500	281250	0.27027	0.73913	0.46886
	VPrC47	8	2250000	2062500	-187500	0.694444	0.30303	-0.391414
	VPrC48	12	2875000	3062500	187500	0.521739	0.163265	-0.358474
	VPrC49	7	3125000	1531250	-1593750	0.22	0.326531	0.106531
	VPrC50	3	175000	1593750	1418750	0	0.431373	0.431373
	VPrC51	5	2437500	3125000	687500	0.641026	0.12	-0.521026
	VPrC52		4000000	N/A	N/A	0.42	N/A	N/A
	VPrC53		2187500	N/A	N/A	0.4	N/A	N/A
	VPrC54	2	1910000	3000000	1090000	0.366492	0.416667	0.0501745
	VPrC55		1812500	N/A	N/A	0.241379	N/A	N/A
	VPrC56	5	1562500	2375000	812500	0.36	0.131579	-0.228421
	VPrC57	6	3250000	587500	-2662500	0.480769	0.212766	-0.268003
	VPrC58	4	387500	3812500	3425000	0.322581	0.57377	0.25119
	VPrC59	5	1193750	1040000	-153750	0.680628	0.961538	0.28091
	VPrC60		712500	N/A	N/A	0.438596	N/A	N/A
	VPrC61	5	937500	1.65385e+06	716346	0.8	0.465116	-0.334884
	VPrC62		1875000	N/A	N/A	0.233333	N/A	N/A
	VPrC63		1020000	N/A	N/A	0.196078	N/A	N/A
	VPrC64	5	1312500	2500000	1187500	0.857143	0.525	-0.332143
	VPrC65	2	3062500	2750000	-312500	0.265306	0.522727	0.257421
	VPrC66	3	2750000	2937500	187500	0.227273	0.319149	0.0918762
	VPrC67	6	1812500	1812500	0	0.310345	0.827586	0.517241
	VPrC68		1.41333e+06	N/A	N/A	0.754717	N/A	N/A
	VPrC69	2	2250000	2312500	62500	0.611111	0.513514	-0.0975976
	VPrC70	4	2125000	2812500	687500	0.294118	0.622222	0.328105
	VPrC71	4	3307500	3812500	505000	1.0582	0.52459	-0.533611
	VPrC72	11	2812500	3.73333e+06	920833	0.466667	0.375	-0.0916667
	VPrC73	1	612500	1268750	656250	0.204082	0.591133	0.387051
	VPrC74	2	296875	1625000	1328125	0.210526	0.384615	0.174089
	VPrC75	1	1750000	1500000	-250000	0.357143	1.04167	0.684524
	VPrC76		850000	N/A	N/A	0.441176	N/A	N/A
	VPrC77	3	1181250	1600000	418750	0.740741	0.708333	-0.0324074
	VPrC78	1	2125000	1.46667e+06	-658333	0.176471	0.681818	0.505348
	VPrC79	4	912500	906250	-6250	0.547945	0.344828	-0.203118
	VPrC80	6	2312500	3500000	1187500	0.513514	0.214286	-0.299228
	VPrC81	1	4562500	6000000	1437500	0.30137	0.347222	0.0458524
	VPrC82		5250000	N/A	N/A	0.654762	N/A	N/A
	VPrC83	3	1625000	2.66667e+06	1.04167e+06	0.576923	0.275	-0.301923
	VPrC84	1	1562500	981250	-581250	0.6	0.191083	-0.408917
	VPrC85	2	1937500	2062500	125000	0.580645	0.333333	-0.247312
	VPrC86	12	1375000	3937500	2562500	0.0909091	0.0634921	-0.027417
	VPrC87	4	2562500	4400000	1837500	0.731707	0.5	-0.231707
	VPrC88	5	453333	211111	-242222	0.588235	1.05263	0.464396
	VPrC89		1025000	N/A	N/A	0.243902	N/A	N/A
	VPrC90	2	750000	1375000	625000	0.416667	0.227273	-0.189394
	VPrC91	2	1312500	3687500	2375000	0.380952	0.237288	-0.143664
	VPrC92	1	3500000	1.40833e+06	-2.09167e+06	0.267857	0.710059	0.442202
	VPrC93	2	2375000	1500000	-875000	0.368421	0.375	0.00657895
	VPrC94		#VALUE!	N/A	N/A	#DIV/0!	N/A	N/A
	VPrC95	2	2.26667e+06	3375000	1.10833e+06	0.323529	0.240741	-0.0827887
	VPrC96		2625000	N/A	N/A	1.47619	N/A	N/A
	VPrC97	3	2.13333e+06	5562500	3.42917e+06	0.375	0.292135	-0.0828652
	VPrC98	3	2625000	3625000	1000000	0.428571	0.241379	-0.187192
