# Supplementary material for: A profile of circulating vascular progenitor cells in human neovascular age-related macular degeneration
Source: PLoS One. 2020 Feb 27;15(2):e0229504. doi: 10.1371/journal.pone.0229504 (PMC7046286; doi:10.1371/journal.pone.0229504)
Supplement: S5 Data — (XLSX) [file pone.0229504.s008.xlsx]

## Sheet: Sheet1
	Refractory subjects							Non-Refractory subjects
	Subject	PBMC/ml	CD34+ isolation number	CD34 Percentage	Expansion factor			Subject	PBMC/ml	CD34+ isolation number	CD34 Percentage	Expansion factor
	VPrC01	1812500	220000	0.37931	13.5758			VPrC04	3750000	720000	0.6	3.93492
	VPrC02	2500000	460000	0.575	5.73913			VPrC06	4875000	120000	0.0769231	21.0375
	VPrC03	3062500	400000	0.408163	4.2			VPrC09	2437500	220000	0.282051	9.33333
	VPrC05	1087500	160000	0.45977	46.4625			VPrC10	3000000	520000	0.541667	43.956
	VPrC07	1875000	160000	0.266667	11.8125			VPrC11	2250000	80000	0.111111	27.075
	VPrC08	768750	100000	0.406504	0			VPrC15	5000000	620000	0.3875	2.41935
	VPrC12	1.83333e+06	100000	0.454545	6.48			VPrC17	2125000	160000	0.235294	47.5312
	VPrC13	3437500	200000	0.363636	9.8			VPrC18	1112500	80000	0.224719	22.95
	VPrC14	2062500	140000	0.212121	14.7			VPrC20	6562500	620000	0.295238	2.10753
	VPrC16	2750000	340000	0.386364	15.3388			VPrC21	393750	60000	0.47619	6.66667
	VPrC19	1500000	320000	0.666667	11.7263			VPrC22	2187500	120000	0.171429	26.1625
	VPrC24	1875000	100000	0.166667	17.28			VPrC23	1100000	80000	0.227273	14.8
	VPrC25	2875000	740000	0.804348	1.36216			VPrC30	1687500	240000	0.444444	11.4583
	VPrC26	2812500	1160000	1.28889	0.632184			VPrC31	1231250	60000	0.152284	44.1
	VPrC27	3687500	660000	0.559322	17.1717			VPrC34	3625000	260000	0.224138	11.1538
	VPrC32	1312500	180000	0.428571	55.4074			VPrC36	1812500	140000	0.241379	10.5
	VPrC33	3000000	160000	0.166667	16.5			VPrC38	4625000	300000	0.202703	11.968
	VPrC35	3562500	780000	0.684211	4.98755			VPrC41	3375000	780000	0.722222	6.80615
	VPrC39	1243750	80000	0.201005	10.35			VPrC42	843750	220000	0.814815	12
	VPrC40	1312500	120000	0.285714	12.675			VPrC43	353125	80000	0.707965	9.5
	VPrC54	3000000	400000	0.416667	8.928			VPrC44	1437500	160000	0.347826	5.25
	VPrC58	3812500	700000	0.57377	6			VPrC45	1812500	240000	0.413793	14.3438
	VPrC61	1.65385e+06	200000	0.465116	24			VPrC46	1437500	340000	0.73913	5.12471
	VPrC65	2750000	460000	0.522727	1.78882			VPrC47	2062500	200000	0.30303	16.68
	VPrC69	2312500	380000	0.513514	10.2411			VPrC48	3062500	160000	0.163265	28.3333
	VPrC75	1500000	500000	1.04167	1.30286			VPrC49	1531250	160000	0.326531	15.4667
	VPrC78	1.46667e+06	300000	0.681818	8.26667			VPrC50	1593750	220000	0.431373	15.0424
	VPrC84	981250	60000	0.191083	27			VPrC51	3125000	120000	0.12	13.65
	VPrC85	2062500	220000	0.333333	15.7576			VPrC56	2375000	100000	0.131579	85.5
	VPrC86	3937500	80000	0.0634921	16.25			VPrC57	587500	40000	0.212766	33
	VPrC90	1375000	100000	0.227273	13			VPrC59	1040000	200000	0.961538	3.24
	VPrC91	3687500	280000	0.237288	12.0536			VPrC64	2500000	420000	0.525	7.34694
	VPrC92	1.40833e+06	240000	0.710059	2.55555			VPrC66	2937500	300000	0.319149	2.808
	VPrC93	1500000	180000	0.375	9.55556			VPrC67	1812500	480000	0.827586	4.34
	VPrC97	5562500	520000	0.292135	12.7385			VPrC70	2812500	560000	0.622222	2.08163
	VPrC98	3625000	280000	0.241379	1.78571			VPrC71	3812500	640000	0.52459	7.875
								VPrC72	3.73333e+06	420000	0.375	14.2571
								VPrC73	1268750	240000	0.591133	10.8333
								VPrC74	1625000	200000	0.384615	19.2
								VPrC77	1600000	340000	0.708333	5.42279
								VPrC79	906250	100000	0.344828	5
								VPrC80	3500000	240000	0.214286	13.5417
								VPrC81	6000000	500000	0.347222	7.04
								VPrC83	2.66667e+06	220000	0.275	20.3636
								VPrC87	4400000	660000	0.5	4.03636
								VPrC88	211111	40000	1.05263	#VALUE!
								VPrC95	3375000	260000	0.240741	3.17308
