# Supplementary material for: A profile of circulating vascular progenitor cells in human neovascular age-related macular degeneration
Source: PLoS One. 2020 Feb 27;15(2):e0229504. doi: 10.1371/journal.pone.0229504 (PMC7046286; doi:10.1371/journal.pone.0229504)
Supplement: S6 Data — (XLSX) [file pone.0229504.s009.xlsx]

## Sheet: All subjects
		Subject	PBMC Viability (%)	CD34 Isolation Viability (%)	CD34 expansion Viability (%)
		VPrC01	97.5	76
		VPrC02	94.5	90
		VPrC03	98.5	73	72.5
		VPrC04	85.5	80	77
		VPrC05	73
		VPrC06	95.5	73	94
		VPrC07	100	75	68
		VPrC08	91	79	90
		VPrC09	98.5	74	68
		VPrC10	97.5	59	79
		VPrC11	95	67	90.5
		VPrC12	89	70	83
		VPrC13	95.5	45	91
		VPrC14	97.5	86	46.5
		VPrC15	97	72	23
		VPrC16	79.5	67	44.5
		VPrC17	73	67	98
		VPrC18	87	57	99
		VPrC19	96.5	75	74
		VPrC20	93	71	71
		VPrC21	88.5	60	79
		VPrC22	82.5	9	74
		VPrC23	83	83	21.5
		VPrC24	99	80	73
		VPrC25	97	67	81.5
		VPrC26	94	96	58
		VPrC27	89	82	73
		VPrC28	97.5	100	82
		VPrC29	98	47	76.5
		VPrC30	87.5	71	65
		VPrC31	99	100	61
		VPrC32	93.5	50	79
		VPrC33	95	75	95
		VPrC34	98.5	72	72.5
		VPrC35	97	56	88
		VPrC36	95	57	73
		VPrC37	98	89	93
		VPrC38	98	75	81
		VPrC39	99	71	86
		VPrC40	97.5	88	71
		VPrC41	97	91	90.5
		VPrC42	98	94	92
		VPrC43	94	75	91
		VPrC44	97.5	60	93
		VPrC45	94	92	56
		VPrC46	98.5	91	94.5
		VPrC47	98.5	91	89
		VPrC48	97	83	94
		VPrC49	98	81	93
		VPrC50	80.5	-
		VPrC51	88.5	75	97
		VPrC52	100	55	87
		VPrC53	96	71	95
		VPrC54	98	59	95
		VPrC55	99	70	95
		VPrC56	99	90	96
		VPrC57	86	77	92
		VPrC58	96	50	73.5
		VPrC59	95.5	64	91.5
		VPrC60	94	75	93.5
		VPrC61	94.5	82	91
		VPrC62	97.5	74	93.5
		VPrC63	82.5	50	56
		VPrC64	98.5	92	75
		VPrC65	98	76	82.5
		VPrC66	98.5	80	97
		VPrC67	99	75	98
		VPrC68	97	75	86
		VPrC69	98	83	86
		VPrC70	98	91	92
		VPrC71	97.5	88	94
		VPrC72	98	93	76
		VPrC73	98	80	56
		VPrC74	92.5	50	87.5
		VPrC75	89	58	93
		VPrC76	91	61	94
		VPrC77	98	79	72
		VPrC78	97	55	95.5
		VPrC79	96	80	81
		VPrC80	97	90	91
		VPrC81	93	80	87
		VPrC82	99	92	84.5
		VPrC83	97	83	94
		VPrC84	96.5	91	86
		VPrC85	96	88	95
		VPrC86	97.5	57	74
		VPrC87	95.5	80	88
		VPrC88	94.5	57	84
		VPrC89	95	78	81.5
		VPrC90	96.5	37	92.5
		VPrC91	94	71	82
		VPrC92	94.5	85	91
		VPrC93	90.5	76	81
		VPrC94	89.5	-
		VPrC95	95	65	93
		VPrC96	98.5	95	96
		VPrC97	96.5	69	89
		VPrC98	96	71	88
		VPrC106	96.5	83	94.5
		VPrC107	91.5	-	88
		VPrC108	94	43	78.5
		VPrC109	75.5	78	80.5
		Average	94.2549	73.6633	82.3247
		St Dev	5.69729	15.2748	14.7276

## Sheet: Refractory subjects
	Subject	PBMC Viability (%)	CD34 Isolation Viability (%)	CD34 expansion Viability (%)
	VPrC01	97.5	76
	VPrC02	94.5	90
	VPrC03	98.5	73	72.5
	VPrC05	73
	VPrC07	100	75	68
	VPrC08	91	79	90
	VPrC12	89	70	83
	VPrC13	95.5	45	91
	VPrC14	97.5	86	46.5
	VPrC16	79.5	67	44.5
	VPrC19	96.5	75	74
	VPrC24	99	80	73
	VPrC25	97	67	81.5
	VPrC26	94	96	58
	VPrC27	89	82	73
	VPrC32	93.5	50	79
	VPrC33	95	75	95
	VPrC35	97	56	88
	VPrC39	99	71	86
	VPrC40	97.5	88	71
	VPrC53	96	71	95
	VPrC54	98	59	95
	VPrC58	96	50	73.5
	VPrC61	94.5	82	91
	VPrC65	98	76	82.5
	VPrC69	98	83	86
	VPrC75	89	58	93
	VPrC78	97	55	95.5
	VPrC84	96.5	91	86
	VPrC85	96	88	95
	VPrC86	97.5	57	74
	VPrC90	96.5	37	92.5
	VPrC91	94	71	82
	VPrC92	94.5	85	91
	VPrC93	90.5	76	81
	VPrC96	98.5	95	96
	VPrC97	96.5	69	89
	VPrC98	96	71	88
	VPrC106	96.5	83	94.5
	VPrC107	91.5	-	88
	VPrC108	94	43	78.5
	VPrC109	75.5	78	80.5
	Average	94.1429	71.975	82.0897
	St Dev	5.83752	14.5875	12.5566

## Sheet: Non-refractory
	Subject	PBMC Viability (%)	CD34 Isolation Viability (%)	CD34 expansion Viability (%)
	VPrC04	85.5	80	77
	VPrC06	95.5	73	94
	VPrC09	98.5	74	68
	VPrC10	97.5	59	79
	VPrC11	95	67	90.5
	VPrC15	97	72	23
	VPrC17	73	67	98
	VPrC18	87	57	99
	VPrC20	93	71	71
	VPrC21	88.5	60	79
	VPrC22	82.5	9	74
	VPrC23	83	83	21.5
	VPrC28	97.5	100	82
	VPrC29	98	47	76.5
	VPrC30	87.5	71	65
	VPrC31	99	100	61
	VPrC34	98.5	72	72.5
	VPrC36	95	57	73
	VPrC37	98	89	93
	VPrC38	98	75	81
	VPrC41	97	91	90.5
	VPrC42	98	94	92
	VPrC43	94	75	91
	VPrC44	97.5	60	93
	VPrC45	94	92	56
	VPrC46	98.5	91	94.5
	VPrC47	98.5	91	89
	VPrC48	97	83	94
	VPrC49	98	81	93
	VPrC50	80.5	-
	VPrC51	88.5	75	97
	VPrC52	100	55	87
	VPrC55	99	70	95
	VPrC56	99	90	96
	VPrC57	86	77	92
	VPrC59	95.5	64	91.5
	VPrC60	94	75	93.5
	VPrC62	97.5	74	93.5
	VPrC63	82.5	50	56
	VPrC64	98.5	92	75
	VPrC66	98.5	80	97
	VPrC67	99	75	98
	VPrC68	97	75	86
	VPrC70	98	91	92
	VPrC71	97.5	88	94
	VPrC72	98	93	76
	VPrC73	98	80	56
	VPrC74	92.5	50	87.5
	VPrC76	91	61	94
	VPrC77	98	79	72
	VPrC79	96	80	81
	VPrC80	97	90	91
	VPrC81	93	80	87
	VPrC82	99	92	84.5
	VPrC83	97	83	94
	VPrC87	95.5	80	88
	VPrC88	94.5	57	84
	VPrC89	95	78	81.5
	VPrC94	89.5	-
	VPrC95	95	65	93
	Average	94.3333	74.8276	82.4828
	St Dev	5.64536	15.7504	16.1286
